# Supplementary material for: Euonymus alatus Leaf Extract Attenuates Effects of Aging on Oxidative Stress, Neuroinflammation, and Cognitive Impairment
Source: Antioxidants (Basel). 2024 Apr 2;13(4):433. doi: 10.3390/antiox13040433 (PMC11047375; doi:10.3390/antiox13040433)
Supplement: Supplementary file 1 [file antioxidants-13-00433-s001.zip]

Archive with 1 entries (1 files):
- antioxidants-2850743-supplementary.pdf
